# Supplementary material for: Effectiveness of a Self-Esteem Enhancement Intervention Integrated into Standard CBT Protocol for Improving Quality of Life in Patients with Colorectal Cancer
Source: Eur J Investig Health Psychol Educ. 2025 Mar 22;15(4):42. doi: 10.3390/ejihpe15040042 (PMC12026258; doi:10.3390/ejihpe15040042)
Supplement: Supplementary file 1 [file ejihpe-15-00042-s001.zip]

Archive with 1 entries (1 files):
- ejihpe-3454713-supplementary.pdf
